# Supplementary material for: Faster ocean warming threatens richest areas of marine biodiversity
Source: Glob Chang Biol. 2022 Jul 14;28(19):5849–58. doi: 10.1111/gcb.16328 (PMC9544294; doi:10.1111/gcb.16328)
Supplement: Supplementary file 2 — Table S1. [file GCB-28-5849-s002.csv]

Region	Scenario	Overlap	KS	KS_P	KS_S	KS_Padj	KS_Sadj
NE Atlantic	RCP45	0	1	0	***	0	***
NE Atlantic	RCP85	0.18	0.766666666666667	6.53123555238722e-09	***	3.16410497524542e-08	***
Norwegian Sea	RCP45	0.12	0.846153846153847	8.88178419700125e-16	***	5.77487160459053e-15	***
Norwegian Sea	RCP85	0.27	0.673076923076923	1.73561165439651e-11	***	9.12389780902506e-11	***
Mediterranean	RCP45	0.39	0.551724137931035	0.000209901459603534	***	0.000960389517961295	***
Mediterranean	RCP85	0.06	0.96551724137931	3.77475828372553e-15	***	2.2747360101009e-14	***
Artic Seas	RCP45	0.5	0.416282642089091	0	***	0	***
Artic Seas	RCP85	0.57	0.274961597542243	0	***	0	***
N Pacific	RCP45	0.35	0.557077625570776	2.22044604925031e-16	***	1.95933143727179e-15	***
N Pacific	RCP85	0.19	0.799086757990864	2.22044604925031e-16	***	1.95933143727179e-15	***
N American Boreal	RCP45	0.23	0.75918367346939	2.22044604925031e-16	***	1.95933143727179e-15	***
N American Boreal	RCP85	0.41	0.404081632653061	2.22044604925031e-16	***	1.95933143727179e-15	***
mid-tropical N Pacific	RCP45	0.5	0.475247524752476	0	***	0	***
mid-tropical N Pacific	RCP85	0.31	0.691089108910892	0	***	0	***
SE Pacific	RCP45	0.28	0.655786350148367	0	***	0	***
SE Pacific	RCP85	0.19	0.76854599406528	0	***	0	***
Caribbean & Gulf of Mexico	RCP45	0.17	0.494252873563218	5.16867659783316e-10	***	2.57968163348701e-09	***
Caribbean & Gulf of Mexico	RCP85	0.33	0.390804597701149	2.56783858232357e-06	***	1.19706453126942e-05	***
Gulf of California	RCP45	0.45	0.459459459459459	2.02482450584185e-07	***	9.62076833933574e-07	***
Gulf of California	RCP85	0.27	0.675675675675675	6.66133814775094e-16	***	4.44821191164406e-15	***
Indo-Pacific seas & Indian Ocean	RCP45	0.26	0.695035460992909	0	***	0	***
Indo-Pacific seas & Indian Ocean	RCP85	0.13	0.869976359338063	0	***	0	***
Tasman Sea	RCP45	0.06	0.927536231884057	0	***	0	***
Tasman Sea	RCP85	0.02	0.971014492753622	0	***	0	***
Coral Sea	RCP45	0.06	0.924731182795698	0	***	0	***
Coral Sea	RCP85	0	1	0	***	0	***
Mid South Tropical Pacific	RCP45	0.27	0.667647058823528	5.55111512312578e-16	***	3.80981112802847e-15	***
Mid South Tropical Pacific	RCP85	0.15	0.820588235294115	5.55111512312578e-16	***	3.80981112802847e-15	***
Offshore & NW North Atlantic	RCP45	0.17	0.815789473684208	2.22044604925031e-16	***	1.95933143727179e-15	***
Offshore & NW North Atlantic	RCP85	0.25	0.723684210526314	2.22044604925031e-16	***	1.95933143727179e-15	***
Offshore Indian Ocean	RCP45	0.34	0.612704918032783	0	***	0	***
Offshore Indian Ocean	RCP85	0.11	0.893442622950812	0	***	0	***
Offshore W Pacific	RCP45	0.38	0.532846715328467	0	***	0	***
Offshore W Pacific	RCP85	0.16	0.810218978102189	0	***	0	***
Offshore S Atlantic	RCP45	0.26	0.613114754098357	0	***	0	***
Offshore S Atlantic	RCP85	0.23	0.740983606557371	0	***	0	***
Offshore mid-E Pacific	RCP45	0.19	0.760000000000001	1.33226762955019e-15	***	8.2291920365415e-15	***
Offshore mid-E Pacific	RCP85	0.1	0.870000000000001	1.33226762955019e-15	***	8.2291920365415e-15	***
Gulf of Guinea	RCP45	0	1	4.44089209850063e-16	***	3.22713413197706e-15	***
Gulf of Guinea	RCP85	0	1	4.44089209850063e-16	***	3.22713413197706e-15	***
Rio de La Plata	RCP45	0.28	0.681818181818182	4.90083529314234e-10	***	2.52263595993503e-09	***
Rio de La Plata	RCP85	0.02	0.931818181818181	4.44089209850063e-16	***	3.22713413197706e-15	***
Chile	RCP45	0	1	2.42916797787984e-13	***	1.30474436057629e-12	***
Chile	RCP85	0	1	2.42916797787984e-13	***	1.30474436057629e-12	***
S Australia	RCP45	0.25	0.700000000000001	2.24265050974282e-14	***	1.2593157510465e-13	***
S Australia	RCP85	0	1	4.44089209850063e-16	***	3.22713413197706e-15	***
S Africa	RCP45	0.19	0.794117647058823	3.33066907387547e-16	***	2.7430640121805e-15	***
S Africa	RCP85	0	0.999999999999998	3.33066907387547e-16	***	2.7430640121805e-15	***
New Zealand	RCP45	0.11	0.932773109243697	0	***	0	***
New Zealand	RCP85	0.03	0.966386554621848	0	***	0	***
N W Pacific	RCP45	0	1	1.55431223447522e-14	***	8.93090608616907e-14	***
N W Pacific	RCP85	0	1	1.55431223447522e-14	***	8.93090608616907e-14	***
Southern Ocean	RCP45	0.78	0.119277885235332	5.22047960416217e-10	***	2.57968163348701e-09	***
Southern Ocean	RCP85	0.61	0.279174725983235	0	***	0	***
